# Supplementary material for: DNA barcoding of southern African crustaceans reveals a mix of invasive species and potential cryptic diversity
Source: PLoS One. 2019 Sep 16;14(9):e0222047. doi: 10.1371/journal.pone.0222047 (PMC6746381; doi:10.1371/journal.pone.0222047)
Supplement: S1 Table — (XLSX) [file pone.0222047.s001.xlsx]

## Sheet: Lab Sheet
Project Code	Process ID	Sample ID	Field ID	BOLD & GenBank Accession Numbers	Catalog Num	Collection Date	Identification	Institution	% GenBank Blast
HVDBC	HVDBC172-12	HVDBC_T_281	HVDBC_T_281	BOLD:AAA2456	HVDBC_T_281	23-Apr-2012	Callichirus kraussi	University of Johannesburg	100
HVDBC	HVDBC174-12	HVDBC_T_283	HVDBC_T_283	BOLD:AAA2456	HVDBC_T_283	23-Apr-2012	Callichirus kraussi	University of Johannesburg	100
HVDBC	HVDBC175-12	HVDBC_T_284	HVDBC_T_284	BOLD:AAA2456	HVDBC_T_284	23-Apr-2012	Callichirus kraussi	University of Johannesburg	98
HVDBC	HVDBC056-11	HVDBC-56	141	BOLD:AAA2497	HVDBC-56	03-Oct-2010	Upogebia africana	University of Johannesburg	87
HVDBC	HVDBC154-12	HVDBC_NAM_072	HVDBC_NAM_072	BOLD:AAA5336	HVDBC_NAM_072	09-Nov-2011	Plesionika martia	University of Johannesburg	100
HVDBC	HVDBC155-12	HVDBC_NAM_073	HVDBC_NAM_073	BOLD:AAA5336	HVDBC_NAM_073	09-Nov-2011	Plesionika martia	University of Johannesburg	100
HVDBC	HVDBC158-12	HVDBC_NAM_076	HVDBC_NAM_076	BOLD:AAA5336	HVDBC_NAM_076	09-Nov-2011	Plesionika martia	University of Johannesburg	100
HVDBC	HVDBC072-11	HVDBC-72	ROB_092	BOLD:AAA5336	HVDBC-72	20-Jun-2011	Balanus glandula	University of Johannesburg	100
HVDBC	HVDBM567-11	HVDBM-ROB-92		BOLD:AAA5336	HVDBM-ROB-92	20-Jun-2011	Balanus glandula	University of Johannesburg	100
HVDBC	HVDBC035-11	HVDBC-35	C85	BOLD:AAA9032	HVDBC-35	18-Jan-2011	Hymenosoma orbiculare	University of Johannesburg	78
HVDBC	HVDBC036-11	HVDBC-36	C86	BOLD:AAA9032	HVDBC-36	18-Jan-2011	Hymenosoma orbiculare	University of Johannesburg	81
HVDBC	HVDBC073-11	HVDBC-73	CUN_004	BOLD:AAB2821	HVDBC-73	13-Jul-2011	Maja squinado	University of Johannesburg	99
HVDBC	HVDBC016-11	HVDBC-16	MZ_077	BOLD:AAC4599	HVDBC-16	07-Feb-2011	Trapezia cymodoce	University of Johannesburg	97
HVDBC	HVDBC017-11	HVDBC-17	MZ_078	BOLD:AAC4599	HVDBC-17	07-Feb-2011	Trapezia cymodoce	University of Johannesburg	97
HVDBC	HVDBC028-11	HVDBC-28	MZ_126	BOLD:AAD3352	HVDBC-28	08-Feb-2011	Panulirus homarus	University of Johannesburg	99
HVDBC	HVDBC029-11	HVDBC-29	MZ_172	BOLD:AAD3352	HVDBC-29	08-Feb-2011	Panulirus homarus	University of Johannesburg	99
HVDBC	HVDBC161-12	HVDBC_0212_073	HVDBC_0212_073	BOLD:AAD8559	HVDBC_0212_073	24-Feb-2012	Cherax quadricarinatus	University of Johannesburg	99
HVDBC	HVDBC162-12	HVDBC_0212_074	HVDBC_0212_074	BOLD:AAD8559	HVDBC_0212_074	24-Feb-2012	Cherax quadricarinatus	University of Johannesburg	99
HVDBC	HVDBC163-12	HVDBC_0212_075	HVDBC_0212_075	BOLD:AAD8559	HVDBC_0212_075	24-Feb-2012	Cherax quadricarinatus	University of Johannesburg	100
HVDBC	HVDBC166-12	HVDBC_0212_083	HVDBC_0212_083	BOLD:AAD8559	HVDBC_0212_083	24-Feb-2012	Cherax quadricarinatus	University of Johannesburg	100
HVDBC	HVDBC168-12	HVDBC_0212_085	HVDBC_0212_085	BOLD:AAD8559	HVDBC_0212_085	24-Feb-2012	Cherax quadricarinatus	University of Johannesburg	100
HVDBC	HVDBC173-12	HVDBC_T_282	HVDBC_T_282	BOLD:AAD8559	HVDBC_T_282	23-Apr-2012	Callichirus kraussi	University of Johannesburg	100
HVDBC	HVDBC061-11	HVDBC-61	267	BOLD:AAD8559	HVDBC-61	03-Oct-2010	Danielita edwardsii	University of Johannesburg	99
HVDBC	HVDBC062-11	HVDBC-62	268	BOLD:AAD8559	HVDBC-62	03-Oct-2010	Danielita edwardsii	University of Johannesburg	99
HVDBC	HVDBC063-11	HVDBC-63	269	BOLD:AAD8559	HVDBC-63	03-Oct-2010	Danielita edwardsii	University of Johannesburg	99
HVDBC	HVDBC100-12	HVDBC_KZN_232	HVDBC_KZN_232	BOLD:AAF6375	HVDBC_KZN_232	12-Oct-2011	Tetraclita squamosa rufotincta	University of Johannesburg	100
HVDBC	HVDBC102-12	HVDBC_KZN_234	HVDBC_KZN_234	BOLD:AAF6375	HVDBC_KZN_234	12-Oct-2011	Tetraclita squamosa rufotincta	University of Johannesburg	100
HVDBC	HVDBC004-11	HVDBC-04	MZ_022	BOLD:AAG9875	HVDBC-04	06-Feb-2011	Ocypode ceratophthalmus	University of Johannesburg	87
HVDBC	HVDBC027-11	HVDBC-27	MZ_114	BOLD:AAG9875	HVDBC-27	08-Feb-2011	Ocypode ceratophthalmus	University of Johannesburg	99
HVDBC	HVDBC187-12	HVDBC_T_296	HVDBC_T_296	BOLD:AAI4092	HVDBC_T_296	23-Apr-2012	Paridotea ungulata	University of Johannesburg	100
HVDBC	HVDBC096-12	HVDBC_KZN_191	HVDBC_KZN_191	BOLD:AAI6645	HVDBC_KZN_191	12-Oct-2011	Grapsus grapsus tenuicrustatus	University of Johannesburg	97
HVDBC	HVDBC097-12	HVDBC_KZN_192	HVDBC_KZN_192	BOLD:AAI6645	HVDBC_KZN_192	12-Oct-2011	Grapsus grapsus tenuicrustatus	University of Johannesburg	97
HVDBC	HVDBC098-12	HVDBC_KZN_193	HVDBC_KZN_193	BOLD:AAI6645	HVDBC_KZN_193	12-Oct-2011	Grapsus grapsus tenuicrustatus	University of Johannesburg	100
HVDBC	HVDBM405-11	HvdB-12-2010-58	212.00	BOLD:AAK3141	HvdB-12-2010-58	29-Sep-2010	Octomeris angulosa	University of Johannesburg	100
HVDBC	HVDBM414-11	HvdB-12-2010-67	225.00	BOLD:AAK3141	HvdB-12-2010-67	29-Sep-2010	Octomeris angulosa	University of Johannesburg	100
HVDBC	HVDBC114-12	HVDBC_KZN_278	HVDBC_KZN_278	BOLD:AAK3141	HVDBC_KZN_278	13-Oct-2011	Chaenostoma boscii	University of Johannesburg	100
HVDBC	HVDBC115-12	HVDBC_KZN_279	HVDBC_KZN_279	BOLD:AAK3141	HVDBC_KZN_279	13-Oct-2011	Grapsidae	University of Johannesburg	100
HVDBC	HVDBC068-11	HVDBC-68	ROB_068	BOLD:AAK3141	HVDBC-68	20-Jun-2011	Octomeris angulosa	University of Johannesburg	100
HVDBC	HVDBC069-11	HVDBC-69	ROB_069	BOLD:AAK3141	HVDBC-69	20-Jun-2011	Octomeris angulosa	University of Johannesburg	100
HVDBC	HVDBC070-11	HVDBC-70	ROB_070	BOLD:AAK3141	HVDBC-70	20-Jun-2011	Octomeris angulosa	University of Johannesburg	100
HVDBC	HVDBC071-11	HVDBC-71	ROB_082	BOLD:AAK3141	HVDBC-71	20-Jun-2011	Octomeris angulosa	University of Johannesburg	100
HVDBC	HVDBM543-11	HVDBM-ROB-68		BOLD:AAK3141	HVDBM-ROB-68	20-Jun-2011	Octomeris angulosa	University of Johannesburg	100
HVDBC	HVDBM544-11	HVDBM-ROB-69		BOLD:AAK3141	HVDBM-ROB-69	20-Jun-2011	Octomeris angulosa	University of Johannesburg	100
HVDBC	HVDBM545-11	HVDBM-ROB-70		BOLD:AAK3141	HVDBM-ROB-70	20-Jun-2011	Octomeris angulosa	University of Johannesburg	100
HVDBC	HVDBM040-10	HvdB-T88	HvdB-T88	BOLD:AAK3141		01-Apr-2010	Octomeris angulosa	Natal Museum	99
HVDBC	HVDBM041-10	HvdB-T89	HvdB-T89	BOLD:AAK3141		01-Apr-2010	Octomeris angulosa	Natal Museum	85
HVDBC	HVDBM042-10	HvdB-T90	HvdB-T90	BOLD:AAK3141		01-Apr-2010	Octomeris angulosa	Natal Museum	71
HVDBC	HVDBM043-10	HvdB-T91	HvdB-T91	BOLD:AAK3141		01-Apr-2010	Octomeris angulosa	Natal Museum	76
HVDBC	HVDBM044-10	HvdB-T92	HvdB-T92	BOLD:AAK3141		01-Apr-2010	Octomeris angulosa	Natal Museum	99
HVDBC	HVDBM415-11	HvdB-12-2010-68	226.00	BOLD:AAM3774	HvdB-12-2010-68	29-Sep-2010	Tetraclita serrata	University of Johannesburg	100
HVDBC	HVDBM416-11	HvdB-12-2010-69	227.00	BOLD:AAM3774	HvdB-12-2010-69	29-Sep-2010	Tetraclita serrata	University of Johannesburg	100
HVDBC	HVDBM417-11	HvdB-12-2010-70	228.00	BOLD:AAM3774	HvdB-12-2010-70	29-Sep-2010	Tetraclita serrata	University of Johannesburg	100
HVDBC	HVDBC064-11	HVDBC-64	ROB_041	BOLD:AAM3774	HVDBC-64	19-Jun-2011	Tetraclita serrata	University of Johannesburg	100
HVDBC	HVDBC065-11	HVDBC-65	ROB_042	BOLD:AAM3774	HVDBC-65	19-Jun-2011	Tetraclita serrata	University of Johannesburg	100
HVDBC	HVDBC066-11	HVDBC-66	ROB_043	BOLD:AAM3774	HVDBC-66	19-Jun-2011	Tetraclita serrata	University of Johannesburg	100
HVDBC	HVDBC067-11	HVDBC-67	ROB_044	BOLD:AAM3774	HVDBC-67	19-Jun-2011	Tetraclita serrata	University of Johannesburg	100
HVDBC	HVDBM516-11	HVDBM-ROB-41		BOLD:AAM3774	HVDBM-ROB-41	19-Jun-2011	Tetraclita serrata	University of Johannesburg	100
HVDBC	HVDBM517-11	HVDBM-ROB-42		BOLD:AAM3774	HVDBM-ROB-42	19-Jun-2011	Tetraclita serrata	University of Johannesburg	100
HVDBC	HVDBM518-11	HVDBM-ROB-43		BOLD:AAM3774	HVDBM-ROB-43	19-Jun-2011	Tetraclita serrata	University of Johannesburg	100
HVDBC	HVDBM519-11	HVDBM-ROB-44		BOLD:AAM3774	HVDBM-ROB-44	19-Jun-2011	Tetraclita serrata	University of Johannesburg	100
HVDBC	HVDBM046-10	HvdB-T94	HvdB-T94	BOLD:AAM3774		01-Apr-2010	Tetraclita serrata	Natal Museum	99
HVDBC	HVDBM047-10	HvdB-T95	HvdB-T95	BOLD:AAM3774		01-Apr-2010	Tetraclita serrata	Natal Museum	99
HVDBC	HVDBM048-10	HvdB-T96	HvdB-T96	BOLD:AAM3774		01-Apr-2010	Tetraclita serrata	Natal Museum	100
HVDBC	HVDBM401-11	HvdB-12-2010-53	205.00	BOLD:AAM3775	HvdB-12-2010-53	29-Sep-2010	Tetraclita serrata	University of Johannesburg	100
HVDBC	HVDBC090-11	HVDBC-90	CUN_057	BOLD:AAM3775	HVDBC-90	18-Jul-2011	Xaiva sp.	University of Johannesburg	100
HVDBC	HVDBC091-11	HVDBC-91	CUN_058	BOLD:AAM3775	HVDBC-91	18-Jul-2011	Xaiva pulchella	University of Johannesburg	100
HVDBC	HVDBM049-10	HvdB-T97	HvdB-T97	BOLD:AAM3775		01-Apr-2010	Tetraclita serrata	Natal Museum	100
HVDBC	HVDBC120-12	HVDBC_KZN_284	HVDBC_KZN_284	BOLD:AAN4804	HVDBC_KZN_284	13-Oct-2011	Clibanarius longitarsus	University of Johannesburg	100
HVDBC	HVDBC125-12	HVDBC_KZN_319	HVDBC_KZN_319	BOLD:AAN4804	HVDBC_KZN_319	16-Oct-2011	Varuna litterata	University of Johannesburg	100
HVDBC	HVDBC126-12	HVDBC_KZN_320	HVDBC_KZN_320	BOLD:AAN4804	HVDBC_KZN_320	16-Oct-2011	Varuna litterata	University of Johannesburg	100
HVDBC	HVDBC130-12	HVDBC_KZN_324	HVDBC_KZN_324	BOLD:AAN4804	HVDBC_KZN_324	16-Oct-2011	Macrophthalmus grandidieri	University of Johannesburg	100
HVDBC	HVDBC081-11	HVDBC-81	CUN_036	BOLD:AAU0698	HVDBC-81	18-Jul-2011	Chthamalus dentatus	University of Johannesburg	82
HVDBC	HVDBC082-11	HVDBC-82	CUN_037	BOLD:AAU0698	HVDBC-82	18-Jul-2011	Chthamalus dentatus	University of Johannesburg	91
HVDBC	HVDBM318-11	HVDBM-02-2011-86	C160	BOLD:AAU0698	HVDBM-02-2011-86	19-Jan-2010	Chthamalus dentatus	University of Johannesburg	100
HVDBC	HVDBC074-11	HVDBC-74	CUN_012	BOLD:AAW8716	HVDBC-74	13-Jul-2011	Callinectes amnicola	University of Johannesburg	99
HVDBC	HVDBC075-11	HVDBC-75	CUN_013	BOLD:AAW8716	HVDBC-75	13-Jul-2011	Callinectes amnicola	University of Johannesburg	99
HVDBC	HVDBC089-11	HVDBC-89	CUN_056	BOLD:AAZ5326	HVDBC-89	18-Jul-2011	Pilumnoides rubus	University of Johannesburg	71
HVDBC	HVDBC032-11	HVDBC-32	C82	BOLD:AAZ6349	HVDBC-32	18-Jan-2011	Ovalipes trimaculatus	University of Johannesburg	97
HVDBC	HVDBC033-11	HVDBC-33	C83	BOLD:AAZ6349	HVDBC-33	18-Jan-2011	Ovalipes trimaculatus	University of Johannesburg	97
HVDBC	HVDBC034-11	HVDBC-34	C84	BOLD:AAZ6349	HVDBC-34	18-Jan-2011	Ovalipes trimaculatus	University of Johannesburg	97
HVDBC	HVDBC110-12	HVDBC_KZN_274	HVDBC_KZN_274	BOLD:ABA2221	HVDBC_KZN_274	13-Oct-2011	Paguridae	University of Johannesburg	97
HVDBC	HVDBC111-12	HVDBC_KZN_275	HVDBC_KZN_275	BOLD:ABA2221	HVDBC_KZN_275	13-Oct-2011	Paguridae	University of Johannesburg	100
HVDBC	HVDBC015-11	HVDBC-15	HS0002	BOLD:ABA2221	HVDBC-15	18-Jan-2011	Macrobrachium vollenhoveni	University of Johannesburg	92
HVDBC	HVDBC037-11	HVDBC-37	C145	BOLD:ABA2221	HVDBC-37	18-Jan-2011	Macrobrachium vollenhoveni	University of Johannesburg	100
HVDBC	HVDBC045-11	HVDBC-45	HS5	BOLD:ABA2221	HVDBC-45	18-Jan-2011	Macrobrachium vollenhoveni	University of Johannesburg	99
HVDBC	HVDBC046-11	HVDBC-46	HS6	BOLD:ABA2221	HVDBC-46	18-Jan-2011	Macrobrachium vollenhoveni	University of Johannesburg	99
HVDBC	HVDBC047-11	HVDBC-47	HS7	BOLD:ABA2221	HVDBC-47	18-Jan-2011	Macrobrachium vollenhoveni	University of Johannesburg	99
HVDBC	HVDBC048-11	HVDBC-48	HS8	BOLD:ABA2221	HVDBC-48	18-Jan-2011	Macrobrachium vollenhoveni	University of Johannesburg	94
HVDBC	HVDBC049-11	HVDBC-49	HS9	BOLD:ABA2221	HVDBC-49	18-Jan-2011	Macrobrachium vollenhoveni	University of Johannesburg	94
HVDBC	HVDBC050-11	HVDBC-50	HS10	BOLD:ABA2221	HVDBC-50	18-Jan-2011	Macrobrachium vollenhoveni	University of Johannesburg	94
HVDBC	HVDBC051-11	HVDBC-51	HS11	BOLD:ABA2221	HVDBC-51	18-Jan-2011	Macrobrachium vollenhoveni	University of Johannesburg	94
HVDBC	HVDBC052-11	HVDBC-52	HS12	BOLD:ABA2221	HVDBC-52	18-Jan-2011	Macrobrachium vollenhoveni	University of Johannesburg	94
HVDBC	HVDBC092-11	HVDBC-92	HS13	BOLD:ABA2221	HVDBC-92	18-Jan-2011	Macrobrachium vollenhoveni	University of Johannesburg	100
HVDBC	HVDBC093-11	HVDBC-93	HS14	BOLD:ABA2221	HVDBC-93	18-Jan-2011	Macrobrachium vollenhoveni	University of Johannesburg	100
HVDBC	HVDBC094-11	HVDBC-94	HS15	BOLD:ABA2221	HVDBC-94	18-Jan-2011	Macrobrachium vollenhoveni	University of Johannesburg	100
HVDBC	HVDBC011-11	HVDBC-11	MZ_034	BOLD:ABA2319	HVDBC-11	07-Feb-2011	Panulirus homarus	University of Johannesburg	98
HVDBC	HVDBC012-11	HVDBC-12	MZ_035	BOLD:ABA2319	HVDBC-12	07-Feb-2011	Panulirus homarus	University of Johannesburg	98
HVDBC	HVDBC013-11	HVDBC-13	MZ_036	BOLD:ABA2319	HVDBC-13	07-Feb-2011	Panulirus homarus	University of Johannesburg	98
HVDBC	HVDBC014-11	HVDBC-14	MZ_037	BOLD:ABA2319	HVDBC-14	07-Feb-2011	Panulirus homarus	University of Johannesburg	96
HVDBC	HVDBC141-12	HVDBC_KZN_374	HVDBC_KZN_374	BOLD:ABA2373	HVDBC_KZN_374	18-Oct-2011	Penaeus monodon	University of Johannesburg	100
HVDBC	HVDBC142-12	HVDBC_KZN_375	HVDBC_KZN_375	BOLD:ABA2373	HVDBC_KZN_375	18-Oct-2011	Penaeus monodon	University of Johannesburg	100
HVDBC	HVDBC022-11	HVDBC-22	MZ_107	BOLD:ABA2373	HVDBC-22	08-Feb-2011	Penaeus semisulcatus	University of Johannesburg	100
HVDBC	HVDBC023-11	HVDBC-23	MZ_108	BOLD:ABA2373	HVDBC-23	08-Feb-2011	Penaeus semisulcatus	University of Johannesburg	100
HVDBC	HVDBC024-11	HVDBC-24	MZ_109	BOLD:ABA2373	HVDBC-24	08-Feb-2011	Penaeus semisulcatus	University of Johannesburg	100
HVDBC	HVDBC025-11	HVDBC-25	MZ_110	BOLD:ABA2373	HVDBC-25	08-Feb-2011	Penaeus semisulcatus	University of Johannesburg	99
HVDBC	HVDBC030-11	HVDBC-30	C75	BOLD:ABA2373	HVDBC-30	18-Jan-2011	Nephropsis atlantica	University of Johannesburg	98
HVDBC	HVDBC031-11	HVDBC-31	C76	BOLD:ABA2373	HVDBC-31	18-Jan-2011	Nephropsis atlantica	University of Johannesburg	97
HVDBC	HVDBC132-12	HVDBC_KZN_336	HVDBC_KZN_336	BOLD:ABA2374	HVDBC_KZN_336	17-Oct-2011	Palaemonidae	University of Johannesburg	100
HVDBC	HVDBC133-12	HVDBC_KZN_337	HVDBC_KZN_337	BOLD:ABA2374	HVDBC_KZN_337	17-Oct-2011	Palaemonidae	University of Johannesburg	100
HVDBC	HVDBC134-12	HVDBC_KZN_338	HVDBC_KZN_338	BOLD:ABA2374	HVDBC_KZN_338	17-Oct-2011	Palaemonidae	University of Johannesburg	100
HVDBC	HVDBC121-12	HVDBC_KZN_303	HVDBC_KZN_303	BOLD:ABA2622	HVDBC_KZN_303	15-Oct-2011	Ocypode ryderi	University of Johannesburg	100
HVDBC	HVDBC129-12	HVDBC_KZN_323	HVDBC_KZN_323	BOLD:ABA2622	HVDBC_KZN_323	16-Oct-2011	Ocypode ryderi	University of Johannesburg	100
HVDBC	HVDBC138-12	HVDBC_KZN_365	HVDBC_KZN_365	BOLD:ABA2622	HVDBC_KZN_365	17-Oct-2011	Ocypode ryderi	University of Johannesburg	96
HVDBC	HVDBC140-12	HVDBC_KZN_370	HVDBC_KZN_370	BOLD:ABA2622	HVDBC_KZN_370	17-Oct-2011	Ocypode ryderi	University of Johannesburg	100
HVDBC	HVDBC005-11	HVDBC-05	MZ_023	BOLD:ABA2622	HVDBC-05	06-Feb-2011	Ocypode ryderi	University of Johannesburg	98
HVDBC	HVDBC006-11	HVDBC-06	MZ_024	BOLD:ABA2622	HVDBC-06	06-Feb-2011	Ocypode ryderi	University of Johannesburg	98
HVDBC	HVDBC008-11	HVDBC-08	MZ_026	BOLD:ABA2622	HVDBC-08	06-Feb-2011	Ocypode ryderi	University of Johannesburg	98
HVDBC	HVDBC009-11	HVDBC-09	MZ_027	BOLD:ABA2622	HVDBC-09	06-Feb-2011	Ocypode ryderi	University of Johannesburg	89
HVDBC	HVDBC010-11	HVDBC-10	MZ_028	BOLD:ABA2622	HVDBC-10	06-Feb-2011	Ocypode ryderi	University of Johannesburg	98
HVDBC	HVDBC176-12	HVDBC_T_285	HVDBC_T_285	BOLD:ABA2715	HVDBC_T_285	23-Apr-2012	Callichirus kraussi	University of Johannesburg	100
HVDBC	HVDBC182-12	HVDBC_T_291	HVDBC_T_291	BOLD:ABA2715	HVDBC_T_291	23-Apr-2012	Guinusia chabrus	University of Johannesburg	100
HVDBC	HVDBC183-12	HVDBC_T_292	HVDBC_T_292	BOLD:ABA2715	HVDBC_T_292	23-Apr-2012	Guinusia chabrus	University of Johannesburg	100
HVDBC	HVDBC184-12	HVDBC_T_293	HVDBC_T_293	BOLD:ABA2715	HVDBC_T_293	23-Apr-2012	Guinusia chabrus	University of Johannesburg	100
HVDBC	HVDBC038-11	HVDBC-38	C152	BOLD:ABA2715	HVDBC-38	18-Jan-2011	Guinusia chabrus	University of Johannesburg	100
HVDBC	HVDBC041-11	HVDBC-41	C187	BOLD:ABA2715	HVDBC-41	18-Jan-2011	Guinusia chabrus	University of Johannesburg	99
HVDBC	HVDBC080-11	HVDBC-80	CUN_029	BOLD:ABA2715	HVDBC-80	18-Jul-2011	Guinusia chabrus	University of Johannesburg	82
HVDBC	HVDBC076-11	HVDBC-76	CUN_025	BOLD:ABA2824	HVDBC-76	13-Jul-2011	Jasus lalandii	University of Johannesburg	99
HVDBC	HVDBC077-11	HVDBC-77	CUN_026	BOLD:ABA2824	HVDBC-77	18-Jul-2011	Jasus lalandii	University of Johannesburg	87
HVDBC	HVDBC078-11	HVDBC-78	CUN_027	BOLD:ABA2824	HVDBC-78	18-Jul-2011	Jasus lalandii	University of Johannesburg	87
HVDBC	HVDBC079-11	HVDBC-79	CUN_028	BOLD:ABA2824	HVDBC-79	18-Jul-2011	Jasus lalandii	University of Johannesburg	82
HVDBC	HVDBC083-11	HVDBC-83	CUN_050	BOLD:ABA2824	HVDBC-83	18-Jul-2011	Jasus lalandii	University of Johannesburg	99
HVDBC	HVDBC084-11	HVDBC-84	CUN_051	BOLD:ABA3075	HVDBC-84	18-Jul-2011	Callianassa australis	University of Johannesburg	100
HVDBC	HVDBC085-11	HVDBC-85	CUN_052	BOLD:ABA3075	HVDBC-85	18-Jul-2011	Callianassa australis	University of Johannesburg	100
HVDBC	HVDBC086-11	HVDBC-86	CUN_053	BOLD:ABA3075	HVDBC-86	18-Jul-2011	Callianassa australis	University of Johannesburg	91
HVDBC	HVDBC087-11	HVDBC-87	CUN_054	BOLD:ABA3075	HVDBC-87	18-Jul-2011	Callianassa australis	University of Johannesburg	91
HVDBC	HVDBC088-11	HVDBC-88	CUN_055	BOLD:ABA3075	HVDBC-88	18-Jul-2011	Callianassa australis	University of Johannesburg	91
HVDBC	HVDBC039-11	HVDBC-39	C164	BOLD:ABA4986	HVDBC-39	18-Jan-2011	Grapsus grapsus	University of Johannesburg	100
HVDBC	HVDBC040-11	HVDBC-40	C169	BOLD:ABA4986	HVDBC-40	18-Jan-2011	Grapsus grapsus	University of Johannesburg	100
HVDBC	HVDBC053-11	HVDBC-53	134	BOLD:ABU6654	HVDBC-53	03-Oct-2010	Diogenes brevirostris	University of Johannesburg	89
HVDBC	HVDBC055-11	HVDBC-55	136	BOLD:ABU6654	HVDBC-55	03-Oct-2010	Diogenes brevirostris	University of Johannesburg	100
HVDBC	HVDBC057-11	HVDBC-57	142	BOLD:ABU6654	HVDBC-57	03-Oct-2010	Diogenes brevirostris	University of Johannesburg	86
HVDBC	HVDBC058-11	HVDBC-58	143	BOLD:ABU6654	HVDBC-58	03-Oct-2010	Diogenes brevirostris	University of Johannesburg	83
HVDBC	HVDBC001-11	HVDBC-01	MZ_019	BOLD:ABX1874	HVDBC-01	06-Feb-2011	Eriphia smithii	University of Johannesburg	98
HVDBC	HVDBC002-11	HVDBC-02	MZ_020	BOLD:ABX1874	HVDBC-02	06-Feb-2011	Eriphia smithii	University of Johannesburg	98
HVDBC	HVDBC003-11	HVDBC-03	MZ_021	BOLD:ABX1874	HVDBC-03	06-Feb-2011	Eriphia smithii	University of Johannesburg	88
HVDBC	HVDBC018-11	HVDBC-18	MZ_079	BOLD:ABX1874	HVDBC-18	07-Feb-2011	Eriphia smithii	University of Johannesburg	98
HVDBC	HVDBC019-11	HVDBC-19	MZ_080	BOLD:ABX1874	HVDBC-19	07-Feb-2011	Eriphia smithii	University of Johannesburg	98
HVDBC	HVDBC059-11	HVDBC-59	258	BOLD:ABX1935	HVDBC-59	03-Oct-2010	Palaemon peringueyi	University of Johannesburg	91
HVDBC	HVDBC060-11	HVDBC-60	264	BOLD:ABX1935	HVDBC-60	03-Oct-2010	Palaemon peringueyi	University of Johannesburg	99
HVDBC	HVDBC042-11	HVDBC-42	C189	BOLD:ABX2301	HVDBC-42	18-Jan-2011	Macropipus australis	University of Johannesburg	99
HVDBC	HVDBC116-12	HVDBC_KZN_280	HVDBC_KZN_280	BOLD:ACB4758	HVDBC_KZN_280	13-Oct-2011	Thalamita crenata	University of Johannesburg	100
HVDBC	HVDBC117-12	HVDBC_KZN_281	HVDBC_KZN_281	BOLD:ACB4758	HVDBC_KZN_281	13-Oct-2011	Thalamita crenata	University of Johannesburg	100
HVDBC	HVDBC118-12	HVDBC_KZN_282	HVDBC_KZN_282	BOLD:ACB4758	HVDBC_KZN_282	13-Oct-2011	Thalamita crenata	University of Johannesburg	100
HVDBC	HVDBC119-12	HVDBC_KZN_283	HVDBC_KZN_283	BOLD:ACB4758	HVDBC_KZN_283	13-Oct-2011	Thalamita crenata	University of Johannesburg	100
HVDBC	HVDBC131-12	HVDBC_KZN_330	HVDBC_KZN_330	BOLD:ACD2337	HVDBC_KZN_330	16-Oct-2011	Portunus sanguinolentus	University of Johannesburg	100
HVDBC	HVDBC139-12	HVDBC_KZN_369	HVDBC_KZN_369	BOLD:ACD2337	HVDBC_KZN_369	17-Oct-2011	Portunus sanguinolentus	University of Johannesburg	96
HVDBC	HVDBC122-12	HVDBC_KZN_304	HVDBC_KZN_304	BOLD:ACF0507	HVDBC_KZN_304	15-Oct-2011	Scylla serrata	University of Johannesburg	100
HVDBC	HVDBC124-12	HVDBC_KZN_310	HVDBC_KZN_310	BOLD:ACF0507	HVDBC_KZN_310	15-Oct-2011	Scylla serrata	University of Johannesburg	100
HVDBC	HVDBC135-12	HVDBC_KZN_339	HVDBC_KZN_339	BOLD:ACF0507	HVDBC_KZN_339	17-Oct-2011	Scylla serrata	University of Johannesburg	100
HVDBC	HVDBC026-11	HVDBC-26	MZ_113	BOLD:ACF0507	HVDBC-26	08-Feb-2011	Scylla serrata	University of Johannesburg	99
HVDBC	HVDBC194-17	LB 017	LB 017	BOLD:ADH4659	LB 017		Coronula diadema	University of Johannesburg	100
HVDBC	HVDBC195-17	LB 018	LB 018	BOLD:ADH4659	LB 018		Coronula diadema	University of Johannesburg	99
HVDBC	HVDBC192-17	LB 014	LB 014	BOLD:ADH6700	LB 014		Conchoderma auritum	University of Johannesburg	100
HVDBC	HVDBC171-12	HVDBC_T_280	HVDBC_T_280	BOLD:ADH6701	HVDBC_T_280	23-Apr-2012	Anilocra capensis	University of Johannesburg	100
HVDBC	HVDBC191-17	LB 012	LB 012	BOLD:ADH6701	LB 012		Conchoderma auritum	University of Johannesburg	100
HVDBC	HVDBC193-17	LB 015	LB 015	BOLD:ADH6701	LB 015		Conchoderma auritum	University of Johannesburg	100
NiWA46270	NiWA46270	NiWA46270	NiWA46270	Genbank:FJ9693641	OutGroup	OutGroup	Nymphon charcoti	OutGroup
HVDBC	HVDBC136-12	HVDBC_KZN_340	HVDBC_KZN_340	Genbank:HQ567460	HVDBC_KZN_340	17-Oct-2011	Parasesarma catenatum	University of Johannesburg	96
HVDBC	HVDBC181-12	HVDBC_T_290	HVDBC_T_290	Genbank:HQ567461	HVDBC_T_290	23-Apr-2012	Palaemon peringueyi	University of Johannesburg	100
HVDBC	HVDBC143-12	HVDBC_KZN_376	HVDBC_KZN_376	Genbank:HQ567462	HVDBC_KZN_376	18-Oct-2011	Penaeidae	University of Johannesburg	100
HVDBC	HVDBC144-12	HVDBC_KZN_377	HVDBC_KZN_377	Genbank:HQ567463	HVDBC_KZN_377	18-Oct-2011	Penaeidae	University of Johannesburg	100
HVDBC	HVDBC109-12	HVDBC_KZN_271	HVDBC_KZN_271	Genbank:HQ567464	HVDBC_KZN_271	13-Oct-2011	Penaeidae	University of Johannesburg	97
HVDBC	HVDBC137-12	HVDBC_KZN_341	HVDBC_KZN_341	Genbank:HQ567465	HVDBC_KZN_341	17-Oct-2011	Parasesarma catenatum	University of Johannesburg	96
HVDBC	HVDBC020-11	HVDBC-20	MZ_081	Genbank:KY427938 1	HVDBC-20	07-Feb-2011	Macrophthalmus depressus	University of Johannesburg	81

## Sheet: Collection Data
Sample ID	Collectors	Collection Date	Country/Ocean	State/Province	Region	Exact Site	Lat	Lon	Depth	Elevation Precision	Depth Precision	GPS Source	Coordinate Accuracy	Event Time	Collection Date Accuracy	Habitat	Sampling Protocol	Collection Notes	Site Code	Collection Event ID
HvdB-12-2010-53	H v/d Bank & R Greenfield	29-Sep-2010	South Africa	Western Cape		Hermanus	-34.4208	19.2441
HvdB-12-2010-58	H v/d Bank & R Greenfield	29-Sep-2010	South Africa	Western Cape		Hermanus	-34.4208	19.2441
HvdB-12-2010-67	H v/d Bank & R Greenfield	29-Sep-2010	South Africa	Western Cape		Hermanus	-34.4208	19.2441
HvdB-12-2010-68	H v/d Bank & R Greenfield	29-Sep-2010	South Africa	Western Cape		Hermanus	-34.4208	19.2441
HvdB-12-2010-69	H v/d Bank & R Greenfield	29-Sep-2010	South Africa	Western Cape		Hermanus	-34.4208	19.2441
HvdB-12-2010-70	H v/d Bank & R Greenfield	29-Sep-2010	South Africa	Western Cape		Hermanus	-34.4208	19.2441
HVDBC_0212_073	R Greenfield	24-Feb-2012	Swaziland			Sandriver Dam	-25.992	31.71
HVDBC_0212_074	R Greenfield	24-Feb-2012	Swaziland			Sandriver Dam	-25.992	31.71
HVDBC_0212_075	R Greenfield	24-Feb-2012	Swaziland			Sandriver Dam	-25.992	31.71
HVDBC_0212_081	R Greenfield	24-Feb-2012	Swaziland			Sandriver Dam	-25.992	31.71
HVDBC_0212_083	R Greenfield	24-Feb-2012	Swaziland			Sandriver Dam	-25.992	31.71
HVDBC_0212_085	R Greenfield	24-Feb-2012	Swaziland			Sandriver Dam	-25.992	31.71
HVDBC_KZN_191	R Greenfield	12-Oct-2011	South Africa	KwaZulu-Natal		Black rock	-27.126	32.828
HVDBC_KZN_192	R Greenfield	12-Oct-2011	South Africa	KwaZulu-Natal		Black rock	-27.126	32.828
HVDBC_KZN_193	R Greenfield	12-Oct-2011	South Africa	KwaZulu-Natal		Black rock	-27.126	32.828
HVDBC_KZN_232	R Greenfield	12-Oct-2011	South Africa	KwaZulu-Natal		Black rock	-27.126	32.828
HVDBC_KZN_234	R Greenfield	12-Oct-2011	South Africa	KwaZulu-Natal		Black rock	-27.126	32.828
HVDBC_KZN_271	R Greenfield	13-Oct-2011	South Africa	KwaZulu-Natal		Kosi Bay	-26.895	32.867
HVDBC_KZN_274	R Greenfield	13-Oct-2011	South Africa	KwaZulu-Natal		Kosi Bay	-26.895	32.867
HVDBC_KZN_275	R Greenfield	13-Oct-2011	South Africa	KwaZulu-Natal		Kosi Bay	-26.895	32.867
HVDBC_KZN_278	R Greenfield	13-Oct-2011	South Africa	KwaZulu-Natal		Kosi Bay	-26.895	32.867
HVDBC_KZN_279	R Greenfield	13-Oct-2011	South Africa	KwaZulu-Natal		Kosi Bay	-26.895	32.867
HVDBC_KZN_280	R Greenfield	13-Oct-2011	South Africa	KwaZulu-Natal		Kosi Bay	-26.895	32.867
HVDBC_KZN_281	R Greenfield	13-Oct-2011	South Africa	KwaZulu-Natal		Kosi Bay	-26.895	32.867
HVDBC_KZN_282	R Greenfield	13-Oct-2011	South Africa	KwaZulu-Natal		Kosi Bay	-26.895	32.867
HVDBC_KZN_283	R Greenfield	13-Oct-2011	South Africa	KwaZulu-Natal		Kosi Bay	-26.895	32.867
HVDBC_KZN_284	R Greenfield	13-Oct-2011	South Africa	KwaZulu-Natal		Kosi Bay	-26.895	32.867
HVDBC_KZN_303	R Greenfield	15-Oct-2011	South Africa	KwaZulu-Natal		Mapelane	-28.403	32.203
HVDBC_KZN_304	R Greenfield	15-Oct-2011	South Africa	KwaZulu-Natal		Mapelane	-28.403	32.203
HVDBC_KZN_310	R Greenfield	15-Oct-2011	South Africa	KwaZulu-Natal		Mapelane	-28.403	32.203
HVDBC_KZN_319	R Greenfield	16-Oct-2011	South Africa	KwaZulu-Natal		Mapelane	-28.403	32.203
HVDBC_KZN_320	R Greenfield	16-Oct-2011	South Africa	KwaZulu-Natal		Mapelane	-28.403	32.203
HVDBC_KZN_323	R Greenfield	16-Oct-2011	South Africa	KwaZulu-Natal		Mapelane	-28.403	32.203
HVDBC_KZN_324	R Greenfield	16-Oct-2011	South Africa	KwaZulu-Natal		Mapelane	-28.403	32.203
HVDBC_KZN_330	R Greenfield	16-Oct-2011	South Africa	KwaZulu-Natal		Mapelane	-28.403	32.203
HVDBC_KZN_336	R Greenfield	17-Oct-2011	South Africa	KwaZulu-Natal		Mapelane	-28.403	32.203
HVDBC_KZN_337	R Greenfield	17-Oct-2011	South Africa	KwaZulu-Natal		Mapelane	-28.403	32.203
HVDBC_KZN_338	R Greenfield	17-Oct-2011	South Africa	KwaZulu-Natal		Mapelane	-28.403	32.203
HVDBC_KZN_339	R Greenfield	17-Oct-2011	South Africa	KwaZulu-Natal		Mapelane	-28.403	32.203
HVDBC_KZN_340	R Greenfield	17-Oct-2011	South Africa	KwaZulu-Natal		Mapelane	-28.403	32.203
HVDBC_KZN_341	R Greenfield	17-Oct-2011	South Africa	KwaZulu-Natal		Mapelane	-28.403	32.203
HVDBC_KZN_365	R Greenfield	17-Oct-2011	South Africa	KwaZulu-Natal		Mapelane	-28.403	32.203
HVDBC_KZN_369	R Greenfield	17-Oct-2011	South Africa	KwaZulu-Natal		Mapelane	-28.403	32.203
HVDBC_KZN_370	R Greenfield	17-Oct-2011	South Africa	KwaZulu-Natal		Mapelane	-28.403	32.203
HVDBC_KZN_374	R Greenfield	18-Oct-2011	South Africa	KwaZulu-Natal		Mapelane	-28.403	32.203
HVDBC_KZN_375	R Greenfield	18-Oct-2011	South Africa	KwaZulu-Natal		Mapelane	-28.403	32.203
HVDBC_KZN_376	R Greenfield	18-Oct-2011	South Africa	KwaZulu-Natal		Mapelane	-28.403	32.203
HVDBC_KZN_377	R Greenfield	18-Oct-2011	South Africa	KwaZulu-Natal		Mapelane	-28.403	32.203
HVDBC_NAM_072	R Greenfield	09-Nov-2011	Namibia			Namibia	-23.633	13.133
HVDBC_NAM_073	R Greenfield	09-Nov-2011	Namibia			Namibia	-23.633	13.133
HVDBC_NAM_076	R Greenfield	09-Nov-2011	Namibia			Namibia	-23.633	13.133
HVDBC_T_280	R Greenfield	23-Apr-2012	South Africa	Western Cape		Betty`s Bay	-34.358	18.926
HVDBC_T_281	R Greenfield	23-Apr-2012	South Africa	Western Cape		Betty`s Bay	-34.358	18.926
HVDBC_T_282	R Greenfield	23-Apr-2012	South Africa	Western Cape		Betty`s Bay	-34.358	18.926
HVDBC_T_283	R Greenfield	23-Apr-2012	South Africa	Western Cape		Betty`s Bay	-34.358	18.926
HVDBC_T_284	R Greenfield	23-Apr-2012	South Africa	Western Cape		Betty`s Bay	-34.358	18.926
HVDBC_T_285	R Greenfield	23-Apr-2012	South Africa	Western Cape		Betty`s Bay	-34.358	18.926
HVDBC_T_290	R Greenfield	23-Apr-2012	South Africa	Western Cape		Betty`s Bay	-34.358	18.926
HVDBC_T_291	R Greenfield	23-Apr-2012	South Africa	Western Cape		Betty`s Bay	-34.358	18.926
HVDBC_T_292	R Greenfield	23-Apr-2012	South Africa	Western Cape		Betty`s Bay	-34.358	18.926
HVDBC_T_293	R Greenfield	23-Apr-2012	South Africa	Western Cape		Betty`s Bay	-34.358	18.926
HVDBC_T_296	R Greenfield	23-Apr-2012	South Africa	Western Cape		Betty`s Bay	-34.358	18.926
HVDBC-01	R Greenfield & H v/d Bank	06-Feb-2011	Mozambique			Xai-Xai	-24.892	34.39
HVDBC-02	R Greenfield & H v/d Bank	06-Feb-2011	Mozambique			Xai-Xai	-24.892	34.39
HVDBC-03	R Greenfield & H v/d Bank	06-Feb-2011	Mozambique			Xai-Xai	-24.892	34.39
HVDBC-04	R Greenfield & H v/d Bank	06-Feb-2011	Mozambique			Xai-Xai	-24.892	34.39
HVDBC-05	R Greenfield & H v/d Bank	06-Feb-2011	Mozambique			Xai-Xai	-24.892	34.39
HVDBC-06	R Greenfield & H v/d Bank	06-Feb-2011	Mozambique			Xai-Xai	-24.892	34.39
HVDBC-07	R Greenfield & H v/d Bank	06-Feb-2011	Mozambique			Xai-Xai	-24.892	34.39
HVDBC-08	R Greenfield & H v/d Bank	06-Feb-2011	Mozambique			Xai-Xai	-24.892	34.39
HVDBC-09	R Greenfield & H v/d Bank	06-Feb-2011	Mozambique			Xai-Xai	-24.892	34.39
HVDBC-10	R Greenfield & H v/d Bank	06-Feb-2011	Mozambique			Xai-Xai	-24.892	34.39
HVDBC-11	R Greenfield & H v/d Bank	07-Feb-2011	Mozambique			Xai-Xai	-24.892	34.39
HVDBC-13	R Greenfield & H v/d Bank	07-Feb-2011	Mozambique			Xai-Xai	-24.892	34.39
HVDBC-14	R Greenfield & H v/d Bank	07-Feb-2011	Mozambique			Xai-Xai	-24.892	34.39
HVDBC-15	R Greenfield & H v/d Bank	18-Jan-2011	Namibia			Cunene	-17.256	11.751
HVDBC-16	R Greenfield & H v/d Bank	07-Feb-2011	Mozambique			Xai-Xai	-24.892	34.39
HVDBC-17	R Greenfield & H v/d Bank	07-Feb-2011	Mozambique			Xai-Xai	-24.892	34.39
HVDBC-18	R Greenfield & H v/d Bank	07-Feb-2011	Mozambique			Xai-Xai	-24.892	34.39
HVDBC-19	R Greenfield & H v/d Bank	07-Feb-2011	Mozambique			Xai-Xai	-24.892	34.39
HVDBC-20	R Greenfield & H v/d Bank	07-Feb-2011	Mozambique			Xai-Xai	-24.892	34.39
HVDBC-22	R Greenfield & H v/d Bank	08-Feb-2011	Mozambique			Xai-Xai	-24.892	34.39
HVDBC-23	R Greenfield & H v/d Bank	08-Feb-2011	Mozambique			Xai-Xai	-24.892	34.39
HVDBC-24	R Greenfield & H v/d Bank	08-Feb-2011	Mozambique			Xai-Xai	-24.892	34.39
HVDBC-25	R Greenfield & H v/d Bank	08-Feb-2011	Mozambique			Xai-Xai	-24.892	34.39
HVDBC-26	R Greenfield & H v/d Bank	08-Feb-2011	Mozambique			Xai-Xai	-24.892	34.39
HVDBC-27	R Greenfield & H v/d Bank	08-Feb-2011	Mozambique			Xai-Xai	-24.892	34.39
HVDBC-28	R Greenfield & H v/d Bank	08-Feb-2011	Mozambique			Xai-Xai	-24.892	34.39
HVDBC-29	R Greenfield & H v/d Bank	08-Feb-2011	Mozambique			Xai-Xai	-24.892	34.39
HVDBC-30	R Greenfield & H v/d Bank	18-Jan-2011	Namibia			Cunene	-17.256	11.751
HVDBC-31	R Greenfield & H v/d Bank	18-Jan-2011	Namibia			Cunene	-17.256	11.751
HVDBC-32	R Greenfield & H v/d Bank	18-Jan-2011	Namibia			Cunene	-17.256	11.751
HVDBC-33	R Greenfield & H v/d Bank	18-Jan-2011	Namibia			Cunene	-17.256	11.751
HVDBC-34	R Greenfield & H v/d Bank	18-Jan-2011	Namibia			Cunene	-17.256	11.751
HVDBC-35	R Greenfield & H v/d Bank	18-Jan-2011	Namibia			Cunene	-17.256	11.751
HVDBC-36	R Greenfield & H v/d Bank	18-Jan-2011	Namibia			Cunene	-17.256	11.751
HVDBC-37	R Greenfield & H v/d Bank	18-Jan-2011	Namibia			Cunene	-17.256	11.751
HVDBC-38	R Greenfield & H v/d Bank	18-Jan-2011	Namibia			Cunene	-17.256	11.751
HVDBC-39	R Greenfield & H v/d Bank	18-Jan-2011	Namibia			Cunene	-17.256	11.751
HVDBC-40	R Greenfield & H v/d Bank	18-Jan-2011	Namibia			Cunene	-17.256	11.751
HVDBC-41	R Greenfield & H v/d Bank	18-Jan-2011	Namibia			Cunene	-17.256	11.751
HVDBC-42	R Greenfield & H v/d Bank	18-Jan-2011	Namibia			Cunene	-17.256	11.751
HVDBC-45	R Greenfield & H v/d Bank	18-Jan-2011	Namibia			Cunene	-17.256	11.751
HVDBC-46	R Greenfield & H v/d Bank	18-Jan-2011	Namibia			Cunene	-17.256	11.751
HVDBC-47	R Greenfield & H v/d Bank	18-Jan-2011	Namibia			Cunene	-17.256	11.751
HVDBC-48	R Greenfield & H v/d Bank	18-Jan-2011	Namibia			Cunene	-17.256	11.751
HVDBC-49	R Greenfield & H v/d Bank	18-Jan-2011	Namibia			Cunene	-17.256	11.751
HVDBC-50	R Greenfield & H v/d Bank	18-Jan-2011	Namibia			Cunene	-17.256	11.751
HVDBC-51	R Greenfield & H v/d Bank	18-Jan-2011	Namibia			Cunene	-17.256	11.751
HVDBC-52	R Greenfield & H v/d Bank	18-Jan-2011	Namibia			Cunene	-17.256	11.751
HVDBC-53	R Greenfield & H v/d Bank	03-Oct-2010	South Africa			Addo	-33.718	25.853
HVDBC-55	R Greenfield & H v/d Bank	03-Oct-2010	South Africa			Addo	-33.718	25.853
HVDBC-56	R Greenfield & H v/d Bank	03-Oct-2010	South Africa			Addo	-33.718	25.853
HVDBC-57	R Greenfield & H v/d Bank	03-Oct-2010	South Africa			Addo	-33.718	25.853
HVDBC-58	R Greenfield & H v/d Bank	03-Oct-2010	South Africa			Addo	-33.718	25.853
HVDBC-59	R Greenfield & H v/d Bank	03-Oct-2010	South Africa			Addo	-33.718	25.853
HVDBC-60	R Greenfield & H v/d Bank	03-Oct-2010	South Africa			Addo	-33.718	25.853
HVDBC-61	R Greenfield & H v/d Bank	03-Oct-2010	South Africa			Addo	-33.718	25.853
HVDBC-62	R Greenfield & H v/d Bank	03-Oct-2010	South Africa			Addo	-33.718	25.853
HVDBC-63	R Greenfield & H v/d Bank	03-Oct-2010	South Africa			Addo	-33.718	25.853
HVDBC-64	R Greenfield & H v/d Bank	19-Jun-2011	South Africa			Robben Island	-33.819	18.367
HVDBC-65	R Greenfield & H v/d Bank	19-Jun-2011	South Africa			Robben Island	-33.819	18.367
HVDBC-66	R Greenfield & H v/d Bank	19-Jun-2011	South Africa			Robben Island	-33.819	18.367
HVDBC-67	R Greenfield & H v/d Bank	19-Jun-2011	South Africa			Robben Island	-33.819	18.367
HVDBC-68	R Greenfield & H v/d Bank	20-Jun-2011	South Africa			Robben Island	-33.819	18.367
HVDBC-69	R Greenfield & H v/d Bank	20-Jun-2011	South Africa			Robben Island	-33.819	18.367
HVDBC-70	R Greenfield & H v/d Bank	20-Jun-2011	South Africa			Robben Island	-33.819	18.367
HVDBC-71	R Greenfield & H v/d Bank	20-Jun-2011	South Africa			Robben Island	-33.819	18.367
HVDBC-72	R Greenfield & H v/d Bank	20-Jun-2011	South Africa			Robben Island	-33.819	18.367
HVDBC-73	R Greenfield & H v/d Bank	13-Jul-2011	Namibia			Cunene	-17.256	11.751
HVDBC-74	R Greenfield & H v/d Bank	13-Jul-2011	Namibia			Cunene	-17.256	11.751
HVDBC-75	R Greenfield & H v/d Bank	13-Jul-2011	Namibia			Cunene	-17.256	11.751
HVDBC-76	R Greenfield & H v/d Bank	13-Jul-2011	Namibia			Cunene	-17.256	11.751
HVDBC-77	R Greenfield & H v/d Bank	18-Jul-2011	Namibia			Cunene	-17.256	11.751
HVDBC-78	R Greenfield & H v/d Bank	18-Jul-2011	Namibia			Cunene	-17.256	11.751
HVDBC-79	R Greenfield & H v/d Bank	18-Jul-2011	Namibia			Cunene	-17.256	11.751
HVDBC-80	R Greenfield & H v/d Bank	18-Jul-2011	Namibia			Cunene	-17.256	11.751
HVDBC-81	R Greenfield & H v/d Bank	18-Jul-2011	Namibia			Cunene	-17.256	11.751
HVDBC-82	R Greenfield & H v/d Bank	18-Jul-2011	Namibia			Cunene	-17.256	11.751
HVDBC-83	R Greenfield & H v/d Bank	18-Jul-2011	Namibia			Cunene	-17.256	11.751
HVDBC-84	R Greenfield & H v/d Bank	18-Jul-2011	Namibia			Cunene	-17.256	11.751
HVDBC-85	R Greenfield & H v/d Bank	18-Jul-2011	Namibia			Cunene	-17.256	11.751
HVDBC-86	R Greenfield & H v/d Bank	18-Jul-2011	Namibia			Cunene	-17.256	11.751
HVDBC-87	R Greenfield & H v/d Bank	18-Jul-2011	Namibia			Cunene	-17.256	11.751
HVDBC-88	R Greenfield & H v/d Bank	18-Jul-2011	Namibia			Cunene	-17.256	11.751
HVDBC-89	R Greenfield & H v/d Bank	18-Jul-2011	Namibia			Cunene	-17.256	11.751
HVDBC-90	R Greenfield & H v/d Bank	18-Jul-2011	Namibia			Cunene	-17.256	11.751
HVDBC-91	R Greenfield & H v/d Bank	18-Jul-2011	Namibia			Cunene	-17.256	11.751
HVDBC-92	R Greenfield & H v/d Bank	18-Jan-2011	Namibia			Cunene	-17.256	11.751
HVDBC-93	R Greenfield & H v/d Bank	18-Jan-2011	Namibia			Cunene	-17.256	11.751
HVDBC-94	R Greenfield & H v/d Bank	18-Jan-2011	Namibia			Cunene	-17.256	11.751
HVDBM-02-2011-86	H v/d Bank & R Greenfield	19-Jan-2010	Namibia			Rocky point	-18.994	12.467
HVDBM-ROB-41	R Greenfield & H v/d Bank	19-Jun-2011	South Africa		Robben Island	Robben Island	-33.8069	18.3801
HVDBM-ROB-42	R Greenfield & H v/d Bank	19-Jun-2011	South Africa		Robben Island	Robben Island	-33.8069	18.3801
HVDBM-ROB-43	R Greenfield & H v/d Bank	19-Jun-2011	South Africa		Robben Island	Robben Island	-33.8069	18.3801
HVDBM-ROB-44	R Greenfield & H v/d Bank	19-Jun-2011	South Africa		Robben Island	Robben Island	-33.8069	18.3801
HVDBM-ROB-68	R Greenfield & H v/d Bank	20-Jun-2011	South Africa		Robben Island	Robben Island	-33.8187	18.3738
HVDBM-ROB-69	R Greenfield & H v/d Bank	20-Jun-2011	South Africa		Robben Island	Robben Island	-33.8187	18.3738
HVDBM-ROB-70	R Greenfield & H v/d Bank	20-Jun-2011	South Africa		Robben Island	Robben Island	-33.8187	18.3738
HVDBM-ROB-92	R Greenfield & H v/d Bank	20-Jun-2011	South Africa		Robben Island	Robben Island	-33.8191	18.3664
HvdB-T88	H v/d Bank & R Greenfield	01-Apr-2010	South Africa		Cape	Tsitsikamma Nat. Park	-34.0215	23.8817
HvdB-T89	H v/d Bank & R Greenfield	01-Apr-2010	South Africa		Cape	Tsitsikamma Nat. Park	-34.0215	23.8817
HvdB-T90	H v/d Bank & R Greenfield	01-Apr-2010	South Africa		Cape	Tsitsikamma Nat. Park	-34.0215	23.8817
HvdB-T91	H v/d Bank & R Greenfield	01-Apr-2010	South Africa		Cape	Tsitsikamma Nat. Park	-34.0215	23.8817
HvdB-T92	H v/d Bank & R Greenfield	01-Apr-2010	South Africa		Cape	Tsitsikamma Nat. Park	-34.0215	23.8817
HvdB-T94	H v/d Bank & R Greenfield	01-Apr-2010	South Africa		Cape	Tsitsikamma Nat. Park	-34.0215	23.8817
HvdB-T95	H v/d Bank & R Greenfield	01-Apr-2010	South Africa		Cape	Tsitsikamma Nat. Park	-34.0215	23.8817
HvdB-T96	H v/d Bank & R Greenfield	01-Apr-2010	South Africa		Cape	Tsitsikamma Nat. Park	-34.0215	23.8817
HvdB-T97	H v/d Bank & R Greenfield	01-Apr-2010	South Africa		Cape	Tsitsikamma Nat. Park	-34.0215	23.8817
LB 012	H v/d Bank & R Greenfield		South Africa	Western Cape	Britannina Bay	Britannina Bay	-32.7225	17.948										20-Mar-16
LB 014	H v/d Bank & R Greenfield		South Africa	Western Cape	Britannina Bay	Britannina Bay	-32.7225	17.948										20-Mar-16
LB 015	H v/d Bank & R Greenfield		South Africa	Western Cape	Britannina Bay	Britannina Bay	-32.7225	17.948										20-Mar-16
LB 017	H v/d Bank & R Greenfield		South Africa	Western Cape	Britannina Bay	Britannina Bay	-32.7225	17.948										20-Mar-16
LB 018	H v/d Bank & R Greenfield		South Africa	Western Cape	Britannina Bay	Britannina Bay	-32.7225	17.948										20-Mar-16
